# Supplementary material for: Quality of multiple-choice questions in medical internship qualification examination determined by item response theory at Debre Tabor University, Ethiopia
Source: BMC Med Educ. 2022 Aug 22;22:635. doi: 10.1186/s12909-022-03687-y (PMC9394015; doi:10.1186/s12909-022-03687-y)
Supplement: Supplementary file 1 — Additional file 1. [file 12909_2022_3687_MOESM1_ESM.xls]

## Sheet: Sheet1
	Table 1: Psychometric characterstics of multiple-choice questions
item	difficulty	discrimination	propA	propB	propC	propD	propE	options	numberFDs	alpha	itemCAT	diffCAT	discCAT	discCAT2	itemCAT2	distractors	diffCAT2	discCAT3
gyn5	0.954545	-0.182398	2.27	95.45	2.27	0		4	0	0.5368	1	easy	negative	negative	gyn/obs	3	easy	poor
gyn11	0.568182	0.0751142	22.73	56.82	13.64	6.82		4	3	0.528	1	desirable	poor	poor	gyn/obs	3	desirable	poor
gyn32	0.363636	0.117512	18.18	27.27	18.18	36.36		4	3	0.5247	1	desirable	poor	poor	gyn/obs	3	desirable	poor
gyn18	0.840909	0.117426	6.82	2.27	84.09	6.82		4	2	0.5249	1	easy	poor	poor	gyn/obs	3	easy	poor
gyn27	0.727273	0.153754	72.73	9.09	13.64	4.55		4	2	0.5245	1	moderate easy	poor	poor	gyn/obs	3	easy	poor
gyn30	0.977273	0.261298	2.27	0	97.73	0	0	5	0	0.5248	1	easy	acceptable	acceptable	gyn/obs	4	easy	sufficient
gyn36	0.25	-0.202136	0	25	65.91	9.09		4	2	0.546	1	hard	negative	negative	gyn/obs	3	hard	poor
gyn3	0.75	0.125358	18.18	75	4.55	2.27		4	1	0.5257	1	moderate easy	poor	poor	gyn/obs	3	easy	poor
gyn14	0.795455	0.20768	79.55	0	4.55	13.64	2.27	5	1	0.5182	1	moderate easy	acceptable	acceptable	gyn/obs	4	easy	sufficient
gyn23	0.454545	-0.264886	36.36	45.45	15.91	2.27		4	2	0.5514	1	desirable	negative	negative	gyn/obs	3	desirable	poor
gyn33	0.522727	0.218165	13.64	2.27	4.55	27.27	52.27	5	2	0.5178	1	desirable	acceptable	acceptable	gyn/obs	4	desirable	sufficient
gyn35	0.0681818	0.347904	2.27	4.55	6.82	31.82	54.55	5	2	0.5186	1	hard	good	good	gyn/obs	4	hard	sufficient
gyn39	0.363636	0.3237	2.27	52.27	36.36	9.09		4	2	0.5111	1	desirable	good	good	gyn/obs	3	desirable	sufficient
gyn16	0.954545	0.0231229	95.45	0	2.27	0	2.27	5	0	0.53	1	easy	poor	poor	gyn/obs	4	easy	poor
gyn38	0.363636	0.173794	22.73	36.36	4.55	36.36		4	2	0.5212	1	desirable	poor	poor	gyn/obs	3	desirable	poor
gyn4	0.704545	0.196573	2.27	15.91	11.36	70.45		4	2	0.5181	1	moderate easy	poor	poor	gyn/obs	3	easy	poor
gyn25	0.954545	0.182978	2.27	0	95.45	2.27	0	5	0	0.526	1	easy	poor	poor	gyn/obs	4	easy	poor
gyn9	0.931818	0.188412	0	93.18	4.55	0	2.27	5	0	0.5251	1	easy	poor	poor	gyn/obs	4	easy	poor
gyn12	0.704545	-0.153151	6.82	2.27	18.18	2.27	70.45	5	2	0.5443	1	moderate easy	negative	negative	gyn/obs	4	easy	poor
gyn10	0.409091	-0.0128638	22.73	40.91	13.64	22.73	0	5	3	0.5356	1	desirable	negative	negative	gyn/obs	4	desirable	poor
gyn7	0.886364	0.115134	2.27	88.64	6.82	2.27		4	1	0.5269	1	easy	poor	poor	gyn/obs	3	easy	poor
gyn40	0.636364	0.286413	63.64	9.09	11.36	15.91		4	3	0.5114	1	desirable	acceptable	acceptable	gyn/obs	3	desirable	sufficient
gyn29	0.159091	0.103266	56.82	9.09	15.91	18.18		4	3	0.5273	1	hard	poor	poor	gyn/obs	3	hard	poor
gyn37	0.363636	-0.00062657	29.55	0	34.09	36.36		4	2	0.5328	1	desirable	negative	negative	gyn/obs	3	desirable	poor
gyn26	0.227273	-0.160867	22.73	11.36	0	65.91		4	2	0.5428	1	hard	negative	negative	gyn/obs	3	hard	poor
gyn21	0.863636	0.18416	4.55	6.82	0	2.27	86.36	5	1	0.5234	1	easy	poor	poor	gyn/obs	4	easy	poor
gyn22	0.522727	0.15675	15.91	18.18	52.27	13.64		4	3	0.523	1	desirable	poor	poor	gyn/obs	3	desirable	poor
gyn34	0.454545	0.00302793	4.55	20.45	45.45	29.55		4	2	0.5334	1	desirable	poor	poor	gyn/obs	3	desirable	poor
gyn6	0.886364	0.0730381	4.55	0	88.64	6.82		4	1	0.5284	1	easy	poor	poor	gyn/obs	3	easy	poor
gyn15	0.931818	0.122005	0	6.82	93.18	0	0	5	1	0.5276	1	easy	poor	poor	gyn/obs	4	easy	poor
gyn19	0.977273	0.261298	97.73	2.27	0	0		4	0	0.5248	1	easy	acceptable	acceptable	gyn/obs	3	easy	sufficient
gyn24	0.545455	0.25598	18.18	54.55	13.64	11.36	2.27	5	3	0.5135	1	desirable	acceptable	acceptable	gyn/obs	4	desirable	sufficient
gyn20	0.954545	0.0231229	95.45	0	0	4.55	0	5	0	0.53	1	easy	poor	poor	gyn/obs	4	easy	poor
gyn31	0.886364	0.146814	0	88.64	4.55	6.82		4	1	0.5248	1	easy	poor	poor	gyn/obs	3	easy	poor
gyn2	0.636364	0.424107	31.82	0	63.64	4.55		4	1	0.5038	1	desirable	excellent	good	gyn/obs	3	desirable	sufficient
gyn8	0.318182	0.186762	56.82	31.82	6.82	2.27	2.27	5	2	0.5206	1	desirable	poor	poor	gyn/obs	4	desirable	poor
gyn28	0.545455	0.332457	31.82	9.09	0	54.55	4.55	5	2	0.5098	1	desirable	good	good	gyn/obs	4	desirable	sufficient
gyn1	0.75	0.102065	20.45	75	2.27	0		4	1	0.5267	1	moderate easy	poor	poor	gyn/obs	3	easy	poor
gyn17	0.5	-0.0791325	9.09	9.09	6.82	25	50	5	4	0.5394	1	desirable	negative	negative	gyn/obs	4	desirable	poor
gyn13	0.636364	0.0882682	0	2.27	0	34.09	63.64	5	1	0.5265	1	desirable	poor	poor	gyn/obs	4	desirable	poor
p29	0.613636	0.103997	6.82	20.45	61.36	9.09	2.27	5	3	0.5257	2	desirable	poor	poor	pediatrics	4	desirable	poor
p10	0.772727	0.0483042	2.27	2.27	77.27	18.18		4	1	0.5288	2	moderate easy	poor	poor	pediatrics	3	easy	poor
p14	0.431818	0.226271	22.73	20.45	43.18	13.64		4	3	0.5165	2	desirable	acceptable	acceptable	pediatrics	3	desirable	sufficient
p39	0.113636	-0.0607656	11.36	22.73	52.27	11.36	2.27	5	3	0.5345	2	hard	negative	negative	pediatrics	4	hard	poor
p1	0.75	0.0402834	0	0	25	75		4	1	0.5297	2	moderate easy	poor	poor	pediatrics	3	easy	poor
p12	0.0227273	0.163535	2.27	31.82	20.45	0	45.45	5	2	0.5273	2	hard	poor	poor	pediatrics	4	hard	poor
p21	0.75	0.410394	6.82	15.91	2.27	75		4	2	0.5078	2	moderate easy	excellent	good	pediatrics	3	easy	sufficient
p22	0.909091	-0.147734	90.91	6.82	0	2.27		4	1	0.538	2	easy	negative	negative	pediatrics	3	easy	poor
p2	0.5	0.147495	6.82	40.91	2.27	50		4	2	0.5245	2	desirable	poor	poor	pediatrics	3	desirable	poor
p9	0.204545	0.566453	38.64	2.27	38.64	20.45	0	5	2	0.4991	2	hard	excellent	good	pediatrics	4	hard	sufficient
p11	0.295455	0.0728408	29.55	13.64	6.82	4.55	45.45	5	3	0.5274	2	hard	poor	poor	pediatrics	4	hard	poor
p19	0.136364	-0.165309	59.09	13.64	9.09	13.64	4.55	5	3	0.5394	2	hard	negative	negative	pediatrics	4	hard	poor
p4	0.318182	0.216025	59.09	0	2.27	6.82	31.82	5	2	0.5196	2	desirable	acceptable	acceptable	pediatrics	4	desirable	sufficient
p18	0.159091	0.250922	40.91	15.91	22.73	0	20.45	5	3	0.5186	2	hard	acceptable	acceptable	pediatrics	4	hard	sufficient
p15	0.136364	0.0845748	2.27	36.36	13.64	25	22.73	5	3	0.5287	2	hard	poor	poor	pediatrics	4	hard	poor
p20	0.522727	-0.0110065	0	20.45	52.27	22.73	4.55	5	2	0.534	2	desirable	negative	negative	pediatrics	4	desirable	poor
p7	0.295455	-0.354951	6.82	54.55	6.82	2.27	29.55	5	3	0.5567	2	hard	negative	negative	pediatrics	4	hard	poor
p36	0.75	0.354153	9.09	75	4.55	9.09	2.27	5	2	0.5094	2	moderate easy	good	good	pediatrics	4	easy	sufficient
p25	0.363636	-0.123615	27.27	31.82	36.36	4.55		4	2	0.5424	2	desirable	negative	negative	pediatrics	3	desirable	poor
p34	0.704545	-0.0456003	18.18	6.82	4.55	70.45	0	5	2	0.5353	2	moderate easy	negative	negative	pediatrics	4	easy	poor
p28	0.886364	-0.155604	88.64	4.55	2.27	2.27	2.27	5	0	0.5381	2	easy	negative	negative	pediatrics	4	easy	poor
p30	0.227273	-0.129794	4.55	22.73	36.36	36.36		4	2	0.5419	2	hard	negative	negative	pediatrics	3	hard	poor
p6	0.772727	0.104173	6.82	4.55	2.27	77.27	9.09	5	2	0.5263	2	moderate easy	poor	poor	pediatrics	4	easy	poor
p26	0.454545	0.0632573	20.45	34.09	45.45	0		4	2	0.5294	2	desirable	poor	poor	pediatrics	3	desirable	poor
p27	0.75	0.306266	2.27	22.73	75	0		4	1	0.5127	2	moderate easy	good	good	pediatrics	3	easy	sufficient
p38	0.75	0.0325945	0	0	75	22.73	2.27	5	1	0.5302	2	moderate easy	poor	poor	pediatrics	4	easy	poor
p33	0.454545	-0.0434553	0	11.36	9.09	6.82	45.45	5	3	0.5368	2	desirable	negative	negative	pediatrics	4	desirable	poor
p40	0.863636	0.115589	0	86.36	2.27	4.55	6.82	5	1	0.5269	2	easy	poor	poor	pediatrics	4	easy	poor
p24	0.954545	-0.198102	95.45	4.55	0	0		4	0	0.5368	2	easy	negative	negative	pediatrics	3	easy	poor
p31	0.522727	0.293989	13.64	52.27	18.18	15.91		4	3	0.5114	2	desirable	acceptable	acceptable	pediatrics	3	desirable	sufficient
p16	0.727273	-0.0707134	0	6.82	72.73	18.18		4	2	0.5369	2	moderate easy	negative	negative	pediatrics	3	easy	poor
p37	0.909091	-0.0563958	90.91	4.55	0	0	4.55	5	0	0.5342	2	easy	negative	negative	pediatrics	4	easy	poor
p35	0.204545	0.222232	29.55	25	20.45	20.45	4.55	5	3	0.5207	2	hard	acceptable	acceptable	pediatrics	4	hard	sufficient
p17	0.659091	-0.251975	2.27	9.09	15.91	65.91	6.82	5	3	0.5517	2	desirable	negative	negative	pediatrics	4	desirable	poor
p13	0.25	-0.187199	0	65.91	9.09	25		4	2	0.5451	2	hard	negative	negative	pediatrics	3	hard	poor
p8	0.227273	0.0591578	40.91	2.27	0	34.09	22.73	5	2	0.5292	2	hard	poor	poor	pediatrics	4	hard	poor
p23	0.136364	-0.155813	84.09	2.27	13.64	0		4	1	0.5408	2	hard	negative	negative	pediatrics	3	hard	poor
p32	0.431818	-0.00501926	43.18	15.91	2.27	36.36	2.27	5	2	0.5333	2	desirable	negative	negative	pediatrics	4	desirable	poor
p5	0.659091	0.0939178	29.55	0	4.55	0	65.91	5	1	0.5268	2	desirable	poor	poor	pediatrics	4	desirable	poor
p3	0.318182	0.194067	52.27	31.82	4.55	11.36		4	2	0.519	2	desirable	poor	poor	pediatrics	3	desirable	poor
s34	0.886364	0.178588	88.64	4.55	4.55	2.27		4	0	0.5253	3	easy	poor	poor	surgery	3	easy	poor
s27	1		0	0	0	100		4	0	0.5305	3	easy			surgery	3	easy
s39	0.454545	0.0364235	11.36	45.45	4.55	38.64		4	2	0.5304	3	desirable	poor	poor	surgery	3	desirable	poor
s16	0.681818	0.268189	2.27	68.18	0	29.55		4	1	0.5142	3	desirable	acceptable	acceptable	surgery	3	desirable	sufficient
s21	0.840909	0.237402	6.82	2.27	84.09	6.82		4	2	0.5188	3	easy	acceptable	acceptable	surgery	3	easy	sufficient
s33	0.431818	0.0150796	13.64	25	43.18	18.18		4	3	0.5348	3	desirable	poor	poor	surgery	3	desirable	poor
s35	1		0	0	100	0		4	0	0.5305	3	easy			surgery	3	easy
s37	0.431818	0.130092	40.91	0	43.18	11.36	4.55	5	2	0.5243	3	desirable	poor	poor	surgery	4	desirable	poor
s8	0		0	0	0	100		4	0	0.5305	3	hard			surgery	3	hard
s3	0.954545	0.150883	4.55	0	95.45	0		4	0	0.5275	3	easy	poor	poor	surgery	3	easy	poor
s1	0.545455	0.0650906	54.55	13.64	20.45	4.55	6.82	5	3	0.5275	3	desirable	poor	poor	surgery	4	desirable	poor
s28	0.522727	0.183977	29.55	52.27	15.91	2.27		4	2	0.5204	3	desirable	poor	poor	surgery	3	desirable	poor
s38	0.590909	0.230641	59.09	0	20.45	0	20.45	5	2	0.5192	3	desirable	acceptable	acceptable	surgery	4	desirable	sufficient
s26	0.545455	0.153056	54.55	18.18	20.45	6.82		4	3	0.523	3	desirable	poor	poor	surgery	3	desirable	poor
s29	0.568182	-0.0986506	13.64	9.09	56.82	20.45		4	3	0.5412	3	desirable	negative	negative	surgery	3	desirable	poor
s36	0.727273	0.299393	9.09	72.73	9.09	9.09	0	5	3	0.5434	3	moderate easy	acceptable	acceptable	surgery	4	easy	sufficient
s24	0.704545	0.189118	6.82	70.45	2.27	20.45		4	2	0.5217	3	moderate easy	poor	poor	surgery	3	easy	poor
s32	0.5	0.127193	29.55	50	4.55	15.91		4	2	0.523	3	desirable	poor	poor	surgery	3	desirable	poor
s15	0.590909	0.168174	20.45	13.64	59.09	6.82		4	3	0.5223	3	desirable	poor	poor	surgery	3	desirable	poor
s14	0.5	0.174658	15.91	50	20.45	13.64		4	3	0.5209	3	desirable	poor	poor	surgery	3	desirable	poor
s20	0.772727	0.040354	6.82	77.27	9.09	6.82		4	3	0.5298	3	moderate easy	poor	poor	surgery	3	easy	poor
s22	0.613636	0.343023	61.36	25	2.27	11.36		4	2	0.5089	3	desirable	good	good	surgery	3	desirable	sufficient
s25	0.454545	0.192171	36.36	45.45	15.91	2.27		4	2	0.5203	3	desirable	poor	poor	surgery	3	desirable	poor
s4	0.295455	-0.165437	9.09	45.45	29.55	15.91		4	3	0.5444	3	hard	negative	negative	surgery	3	hard	poor
s19	0.954545	0.134858	0	95.45	0	4.55		4	0	0.527	3	easy	poor	poor	surgery	3	easy	poor
s10	0.363636	-0.00751516	29.55	6.82	27.27	36.36		4	3	0.5333	3	desirable	negative	negative	surgery	3	desirable	poor
s30	0.886364	-0.11439	9.09	88.64	2.27	0	0	5	1	0.5372	3	easy	negative	negative	surgery	4	easy	poor
s12	0.568182	-0.0986506	2.27	13.64	56.82	27.27		4	2	0.5393	3	desirable	negative	negative	surgery	3	desirable	poor
s31	0.840909	0.0716892	2.27	2.27	84.09	2.27	9.09	5	1	0.5289	3	easy	poor	poor	surgery	4	easy	poor
s2	0.590909	-0.0159231	11.36	18.18	59.09	11.36		4	3	0.5343	3	desirable	negative	negative	surgery	3	desirable	poor
s13	0.431818	-0.051691	43.18	22.73	0	34.09		4	2	0.5372	3	desirable	negative	negative	surgery	3	desirable	poor
s23	0.818182	0.0250212	6.82	81.82	11.36	0		4	2	0.5309	3	easy	poor	poor	surgery	3	easy	poor
s17	0.181818	0.173462	18.18	2.27	18.18	61.36		4	2	0.5237	3	hard	poor	poor	surgery	3	hard	poor
s6	0.272727	-0.212202	18.18	31.82	22.73	27.27		4	3	0.5455	3	hard	negative	negative	surgery	3	hard	poor
s9	0.954545	-0.0403873	0	95.45	4.55	0		4	0	0.5319	3	easy	negative	negative	surgery	3	easy	poor
s7	0.409091	-0.0931834	27.27	27.27	40.91	4.55		4	2	0.5404	3	desirable	negative	negative	surgery	3	desirable	poor
s11	0.5	-0.0462714	15.91	50	9.09	25		4	3	0.5369	3	desirable	negative	negative	surgery	3	desirable	poor
s18	0.409091	-0.185739	36.36	20.45	40.91	2.27		4	2	0.5451	3	desirable	negative	negative	surgery	3	desirable	poor
s40	0.909091	0.304295	2.27	4.55	0	90.91		4	0	0.5191	3	easy	good	good	surgery	3	easy	sufficient
s5	0.727273	0.260797	20.45	2.27	4.55	72.73		4	1	0.5146	3	moderate easy	acceptable	acceptable	surgery	3	easy	sufficient
