# Supplementary material for: Quality of multiple-choice questions in medical internship qualification examination determined by item response theory at Debre Tabor University, Ethiopia
Source: BMC Med Educ. 2022 Aug 22;22:635. doi: 10.1186/s12909-022-03687-y (PMC9394015; doi:10.1186/s12909-022-03687-y)
Supplement: Supplementary file 2 — Additional file 2. [file 12909_2022_3687_MOESM2_ESM.xls]

## Sheet: Sheet1
Table 1: Students' response to the sampled multiple-choice questions in the medical qualification exam at Debre Tabor University
ID	gender	GYN1	GYN2	GYN3	GYN4	GYN5	GYN6	GYN7	GYN8	GYN9	GYN10	GYN11	GYN12	GYN13	GYN14	GYN15	GYN16	GYN17	GYN18	GYN19	GYN20	GYN21	GYN22	GYN23	GYN24	GYN25	GYN26	GYN27	GYN28	GYN29	GYN30	GYN31	GYN32	GYN33	GYN34	GYN35	GYN36	GYN37	GYN38	GYN39	GYN40	P1	P2	P3	P4	P5	P6	P7	P8
001/07	male	B	C	B	D	A	C	B	A	B	A	B	E	D	A	C	A	E	C	A	A	E	C	C	B	C	B	B	D	D	C	B	A	E	C	C	C	C	D	C	A	D	D	B	A	E	D	B	A
002/07	male	A	A	B	D	B	C	B	D	B	A	B	C	E	A	C	A	A	C	A	A	E	C	B	D	C	B	A	D	A	C	B	B	E	A	D	C	C	A	C	A	D	B	B	A	E	D	B	A
003/07	male	B	A	B	D	B	A	B	B	B	B	B	E	E	A	C	A	A	C	A	A	E	D	C	B	C	A	B	D	A	C	B	C	A	C	E	C	A	B	B	D	D	B	A	A	E	D	B	D
004/07	male	B	C	B	D	B	C	C	B	B	B	A	E	E	A	C	A	D	C	A	A	E	B	C	B	C	B	A	A	A	C	B	D	D	C	D	B	C	A	C	A	D	B	A	E	A	E	A	D
006/07	male	B	A	B	B	B	C	B	B	B	D	B	E	B	A	C	C	E	A	A	A	E	B	A	A	C	A	A	D	A	C	B	B	E	C	E	D	D	D	C	A	D	D	A	D	E	D	E	D
007/07	male	B	C	B	A	B	C	C	E	B	B	B	E	D	A	C	A	E	C	A	A	E	D	B	A	C	D	C	B	A	C	B	D	D	C	D	C	A	A	B	B	D	A	A	A	E	D	A	D
008/07	male	B	C	A	D	B	C	B	A	B	A	B	E	E	A	C	A	D	C	A	A	E	D	A	B	C	B	D	A	A	C	B	C	E	C	E	C	A	A	B	A	D	D	D	A	E	E	B	A
009/07	male	B	C	B	B	B	C	B	A	B	A	B	E	E	A	C	A	D	C	A	A	E	A	B	B	C	D	A	D	D	C	C	D	E	D	D	C	D	B	D	A	D	D	B	E	E	E	B	A
010/07	male	B	C	B	B	B	C	B	A	B	D	D	E	D	D	C	A	C	C	A	A	E	C	B	B	C	A	A	D	A	C	B	D	A	C	E	C	A	D	B	A	D	A	D	C	E	D	E	D
012/07	male	B	C	B	D	B	C	B	A	B	B	A	E	E	A	C	A	E	D	A	A	E	C	B	D	C	D	A	D	B	C	B	A	E	B	D	C	C	B	C	B	C	B	A	A	A	D	C	A
013/07	male	B	A	B	C	B	C	B	A	B	B	A	E	D	A	C	A	E	A	A	A	E	C	B	B	C	D	C	D	A	C	B	B	E	C	E	C	D	D	C	A	D	D	A	A	E	A	D	E
014/07	male	B	C	B	D	B	C	B	B	B	A	C	C	E	A	B	A	E	C	A	A	E	C	A	B	C	D	A	D	C	C	B	A	C	D	E	C	C	D	B	A	D	D	A	E	E	D	B	A
015/04	female	B	A	B	D	B	C	B	A	B	C	B	D	D	D	C	A	E	C	A	A	E	C	B	A	C	A	C	A	A	C	B	D	E	C	D	B	A	B	A	C	C	D	D	E	A	D	B	A
015/06	female	A	A	A	D	B	C	B	A	B	B	D	E	E	A	C	A	E	C	A	A	E	B	B	E	C	D	C	B	A	C	B	A	D	C	E	C	D	D	C	A	D	D	A	A	E	A	B	D
016/07	female	B	A	B	D	B	C	B	A	B	D	B	E	D	A	B	A	B	C	A	A	E	A	B	B	C	B	A	B	D	C	D	B	D	B	E	B	A	D	B	A	D	D	B	A	A	D	B	D
017/07	female	B	C	B	D	B	C	B	A	B	B	B	E	E	A	C	A	E	C	A	A	E	A	A	C	C	D	B	A	A	C	B	D	E	C	E	C	C	A	D	D	C	D	A	E	E	D	E	A
018/07	male	B	C	B	D	B	C	B	B	B	D	B	B	E	A	C	A	C	C	A	A	E	C	C	B	C	D	A	E	C	C	B	D	E	C	D	C	D	D	C	A	D	D	A	E	E	D	B	D
019/07	female	A	A	A	D	B	C	B	A	B	B	A	E	D	C	C	A	A	D	A	A	E	C	A	B	C	D	A	A	B	C	B	C	D	B	E	B	A	A	B	C	D	B	A	A	E	D	B	A
020/07	female	B	C	B	D	B	C	B	B	B	D	B	E	D	A	C	A	E	C	A	A	E	B	D	B	C	D	A	B	A	C	B	B	E	D	E	B	C	D	C	A	D	B	A	E	A	D	C	D
022/07	female	B	C	B	D	B	C	B	A	B	B	C	E	E	A	C	A	C	C	A	A	E	C	A	B	C	D	A	D	A	C	B	D	E	B	C	C	C	B	B	A	C	D	A	E	E	D	B	E
024/07	female	B	A	A	B	B	C	B	B	B	B	B	E	E	D	C	A	E	C	A	A	E	D	B	A	C	D	A	D	A	C	B	D	E	D	E	B	D	B	C	A	D	D	A	A	E	B	B	E
026/06	female	B	A	B	C	B	C	B	A	B	C	D	E	D	E	C	A	D	C	B	A	E	A	C	A	C	A	B	A	A	A	C	A	E	D	E	D	C	B	B	C	C	B	A	A	E	C	B	E
026/07	female	A	C	C	D	B	C	B	B	B	B	B	E	E	A	C	A	E	C	A	A	E	C	A	C	C	A	A	D	D	C	B	D	E	D	D	C	D	D	C	D	D	B	B	E	E	D	A	E
027/07	female	B	C	B	D	B	C	B	B	B	B	B	C	E	A	C	A	D	D	A	A	E	C	A	C	C	D	A	D	A	C	B	B	E	B	B	B	C	B	B	A	D	D	B	A	E	D	E	A
029/07	male	A	C	B	C	B	C	B	A	B	D	B	E	E	C	C	A	D	C	A	A	E	D	A	C	C	D	D	A	C	C	B	B	C	C	D	B	C	B	B	A	D	D	C	E	A	D	E	D
030/07	male	B	C	B	B	B	C	B	B	B	C	B	E	D	A	C	A	E	C	A	A	E	C	A	B	C	D	A	D	C	C	D	B	B	C	D	C	A	B	B	D	D	B	A	A	E	D	B	E
033/07	female	B	C	B	D	B	C	B	B	B	A	B	C	D	A	C	A	B	C	A	A	E	C	B	B	C	D	A	D	D	C	B	D	D	C	E	C	D	D	B	A	D	D	B	A	A	D	B	A
034/06	female	B	D	A	B	B	C	D	A	B	B	C	E	E	A	C	A	E	C	A	A	E	B	A	A	C	D	A	D	A	C	B	D	E	D	E	C	D	B	B	A	D	B	D	A	E	E	E	A
034/07	female	A	C	B	D	B	D	B	A	B	B	C	A	E	A	C	A	D	A	A	A	A	B	B	D	A	D	A	A	D	C	B	D	E	B	A	D	A	D	C	D	D	D	A	A	E	D	E	D
035/07	female	B	C	B	C	B	C	B	C	B	C	A	E	D	D	C	A	E	C	A	A	E	C	B	B	C	A	A	E	D	C	B	B	D	D	D	C	C	B	C	B	D	D	A	E	C	B	E	A
036/07	male	A	A	B	D	B	C	B	B	E	D	C	C	E	A	B	A	B	C	A	A	E	B	B	B	D	D	A	D	A	C	B	B	D	D	E	B	D	D	B	A	D	A	B	A	C	D	E	A
037/07	female	A	A	A	D	B	C	B	A	B	A	B	E	D	A	C	A	B	B	A	A	B	C	C	D	C	D	C	D	A	C	B	C	D	B	E	C	D	D	B	C	D	B	C	A	E	A	E	E
040/07	female	B	C	B	D	B	C	C	C	B	D	B	E	D	A	C	A	E	C	A	A	E	C	B	C	C	D	A	A	A	C	D	D	A	C	E	C	D	B	D	A	D	B	B	A	E	D	B	D
041/06	female	C	C	B	D	B	C	B	A	B	C	A	C	D	A	C	A	E	C	A	D	E	D	B	B	C	D	A	A	A	C	B	C	E	D	D	C	A	D	B	A	D	D	B	A	A	D	C	D
041/07	female	B	D	B	D	B	C	B	B	B	D	A	A	E	A	C	A	E	C	A	A	D	C	B	B	C	A	C	A	B	C	B	D	E	D	E	C	C	A	B	A	C	B	A	E	A	D	B	D
043/07	female	B	A	D	D	B	C	B	A	B	B	B	E	E	A	C	A	D	C	A	A	E	A	B	A	C	D	A	D	C	C	B	A	E	C	E	C	D	B	B	A	C	D	A	D	E	D	B	B
045/07	female	B	C	B	D	B	C	B	A	B	B	B	E	E	A	C	A	E	C	A	A	E	A	C	B	C	D	A	D	B	C	B	C	D	C	E	B	C	A	C	A	C	D	B	D	A	D	B	E
048/07	female	B	C	B	D	B	C	A	A	B	B	C	C	E	D	C	A	A	C	A	A	E	C	B	A	C	D	A	D	C	C	B	B	D	A	E	C	D	C	C	C	C	B	B	E	E	D	B	A
051/07	female	B	A	A	D	C	D	B	A	B	A	A	E	E	A	C	A	E	C	A	A	E	B	A	B	C	D	A	A	A	C	B	B	A	B	D	C	D	A	D	A	D	B	D	A	A	D	B	D
053/07	female	B	C	B	D	B	D	B	A	C	B	B	A	E	A	C	A	E	C	A	A	A	A	A	B	C	D	A	D	D	C	B	D	E	C	B	C	A	A	B	A	C	C	A	A	E	D	E	E
055/06	male	B	C	C	D	B	C	B	C	B	A	A	C	E	A	C	A	D	C	A	A	E	C	A	B	C	A	A	D	C	C	B	C	E	B	D	C	D	C	C	D	D	B	B	A	E	D	B	E
058/07	female	B	C	B	B	B	A	B	A	C	D	B	E	E	A	C	A	E	C	A	D	E	C	B	D	C	A	A	A	A	C	B	A	D	D	E	D	A	B	B	D	C	D	A	E	A	D	E	A
060/07	female	A	C	B	D	B	C	B	A	B	C	B	E	E	A	C	E	D	C	A	A	B	C	A	C	C	D	A	D	A	C	B	C	A	D	C	C	A	B	B	A	D	B	B	A	E	D	B	A
081/07	female	B	C	A	C	B	C	B	B	B	A	A	E	E	D	C	A	D	C	A	A	B	C	A	B	C	D	A	A	A	C	B	A	A	C	E	B	C	D	B	B	D	B	A	A	A	D	E	A
[truncated: 72 more columns]
